# Supplementary material for: Modulating the Effect of β-Sitosterol Conjugated with Magnetic Nanocarriers to Inhibit EGFR and Met Receptor Cross Talk
Source: Pharmaceutics. 2023 Aug 19;15(8):2158. doi: 10.3390/pharmaceutics15082158 (PMC10458314; doi:10.3390/pharmaceutics15082158)
Supplement: Supplementary file 1 [file pharmaceutics-15-02158-s001.zip]

Archive with 1 entries (1 files):
- pharmaceutics-2509951-supplementary.pdf
